# Supplementary material for: Engineering a Phosphoketolase Pathway to Supplement Cytosolic Acetyl-CoA in Aspergillus niger Enables a Significant Increase in Citric Acid Production
Source: J Fungi (Basel). 2023 Apr 23;9(5):504. doi: 10.3390/jof9050504 (PMC10219267; doi:10.3390/jof9050504)
Supplement: Supplementary file 1 [file jof-09-00504-s001.zip]

Archive with 1 entries (1 files):
- jof-2237924-supplementary.pdf
